# Supplementary material for: Hydrogen cyanide produced by the soil bacterium Chromobacterium sp. Panama contributes to mortality in Anopheles gambiae mosquito larvae
Source: Sci Rep. 2018 May 29;8:8358. doi: 10.1038/s41598-018-26680-2 (PMC5974309; doi:10.1038/s41598-018-26680-2)
Supplement: Supplementary file 2 — Supplementary Dataset 1 [file 41598_2018_26680_MOESM2_ESM.xlsx]

## Sheet: Fig1-DilutionSeries
Figure 1A - 3mg of larval diet per 5mL breeding water							Figure 1B - 1mg of larval diet per 5mL breeding water
treatment	experimental_replicate	larval_pool	individual_larva	day_post_exposure	status(0=alive, 1=dead)		treatment	experimental_replicate	larval_pool	individual_larva	day_post_exposure	status(0=alive, 1=dead)
csp10^5	1	1	1	3	0		pbs	1	1	1	4	1
csp10^5	1	1	2	3	0		pbs	1	1	2	4	1
csp10^5	1	1	3	3	0		pbs	1	1	3	4	1
csp10^5	1	1	4	3	0		pbs	1	1	4	4	0
csp10^5	1	1	5	3	0		pbs	1	1	5	4	0
csp10^5	1	1	6	3	0		pbs	1	1	6	4	0
csp10^5	1	1	7	3	0		pbs	1	1	7	4	0
csp10^5	1	1	8	3	0		pbs	1	1	8	4	0
csp10^5	1	1	9	3	0		pbs	1	1	9	4	0
csp10^5	1	2	1	1	1		pbs	1	1	10	4	0
csp10^5	1	2	2	1	1		pbs	1	2	1	4	1
csp10^5	1	2	3	1	1		pbs	1	2	2	4	1
csp10^5	1	2	4	1	1		pbs	1	2	3	4	1
csp10^5	1	2	5	1	1		pbs	1	2	4	4	1
csp10^5	1	2	6	3	0		pbs	1	2	5	4	0
csp10^5	1	2	7	3	0		pbs	1	2	6	4	0
csp10^5	1	2	8	3	0		pbs	1	2	7	4	0
csp10^5	1	2	9	3	0		pbs	1	2	8	4	0
csp10^5	2	1	1	1	1		pbs	1	2	9	4	0
csp10^5	2	1	2	2	1		pbs	1	2	10	4	0
csp10^5	2	1	3	3	1		csp10^7	1	1	1	1	1
csp10^5	2	1	4	3	1		csp10^7	1	1	2	1	1
csp10^5	2	1	5	3	1		csp10^7	1	1	3	1	1
csp10^5	2	1	6	4	1		csp10^7	1	1	4	1	1
csp10^5	2	1	7	4	0		csp10^7	1	1	5	3	1
csp10^5	2	1	8	4	0		csp10^7	1	1	6	4	0
csp10^5	2	1	9	4	0		csp10^7	1	1	7	4	0
csp10^5	2	1	10	4	0		csp10^7	1	1	8	4	0
csp10^5	2	2	1	1	1		csp10^7	1	1	9	4	0
csp10^5	2	2	2	4	1		csp10^7	1	1	10	4	0
csp10^5	2	2	3	4	0		csp10^7	1	2	1	1	1
csp10^5	2	2	4	4	0		csp10^7	1	2	2	1	1
csp10^5	2	2	5	4	0		csp10^7	1	2	3	1	1
csp10^5	2	2	6	4	0		csp10^7	1	2	4	1	1
csp10^5	2	2	7	4	0		csp10^7	1	2	5	1	1
csp10^5	2	2	8	4	0		csp10^7	1	2	6	1	0
csp10^5	2	2	9	4	0		csp10^7	1	2	7	1	0
csp10^5	2	2	10	4	0		csp10^7	1	2	8	1	0
csp10^5	3	1	1	1	1		csp10^7	1	2	9	1	0
csp10^5	3	1	2	1	1		csp10^7	1	2	10	1	0
csp10^5	3	1	3	4	0		csp10^5	1	1	1	3	1
csp10^5	3	1	4	4	0		csp10^5	1	1	2	4	1
csp10^5	3	1	5	4	0		csp10^5	1	1	3	4	1
csp10^5	3	1	6	4	0		csp10^5	1	1	4	4	0
csp10^5	3	1	7	4	0		csp10^5	1	1	5	4	0
csp10^5	3	1	8	4	0		csp10^5	1	1	6	4	0
csp10^5	3	1	9	4	0		csp10^5	1	1	7	4	0
csp10^5	3	1	10	4	0		csp10^5	1	1	8	4	0
csp10^5	3	2	1	1	1		csp10^5	1	1	9	4	0
csp10^5	3	2	2	4	0		csp10^5	1	1	10	4	0
csp10^5	3	2	3	4	0		csp10^5	1	2	1	3	1
csp10^5	3	2	4	4	0		csp10^5	1	2	2	4	1
csp10^5	3	2	5	4	0		csp10^5	1	2	3	4	1
csp10^5	3	2	6	4	0		csp10^5	1	2	4	4	0
csp10^5	3	2	7	4	0		csp10^5	1	2	5	4	0
csp10^5	3	2	8	4	0		csp10^5	1	2	6	4	0
csp10^5	3	2	9	4	0		csp10^5	1	2	7	4	0
csp10^5	3	2	10	4	0		csp10^5	1	2	8	4	0
csp10^3	1	1	1	3	0		csp10^5	1	2	9	4	0
csp10^3	1	1	2	3	0		csp10^5	1	2	10	4	0
csp10^3	1	1	3	3	0		csp10^3	1	1	1	4	1
csp10^3	1	1	4	3	0		csp10^3	1	1	2	4	1
csp10^3	1	1	5	3	0		csp10^3	1	1	3	4	1
csp10^3	1	1	6	3	0		csp10^3	1	1	4	4	1
csp10^3	1	1	7	3	0		csp10^3	1	1	5	4	1
csp10^3	1	1	8	3	0		csp10^3	1	1	6	4	1
csp10^3	1	1	9	3	0		csp10^3	1	1	7	4	0
csp10^3	1	1	10	3	0		csp10^3	1	1	8	4	0
csp10^3	1	2	1	3	0		csp10^3	1	1	9	4	0
csp10^3	1	2	2	3	0		csp10^3	1	1	10	4	0
csp10^3	1	2	3	3	0		csp10^3	1	2	1	4	1
csp10^3	1	2	4	3	0		csp10^3	1	2	2	4	1
csp10^3	1	2	5	3	0		csp10^3	1	2	3	4	1
csp10^3	1	2	6	3	0		csp10^3	1	2	4	4	1
csp10^3	1	2	7	3	0		csp10^3	1	2	5	4	0
csp10^3	1	2	8	3	0		csp10^3	1	2	6	4	0
csp10^3	1	2	9	3	0		csp10^3	1	2	7	4	0
csp10^3	2	1	1	1	1		csp10^3	1	2	8	4	0
csp10^3	2	1	2	2	1		csp10^3	1	2	9	4	0
csp10^3	2	1	3	4	0		csp10^3	1	2	10	4	0
csp10^3	2	1	4	4	0		csp10^1	1	1	1	4	1
csp10^3	2	1	5	4	0		csp10^1	1	1	2	4	1
csp10^3	2	1	6	4	0		csp10^1	1	1	3	4	1
csp10^3	2	1	7	4	0		csp10^1	1	1	4	4	1
csp10^3	2	1	8	4	0		csp10^1	1	1	5	4	1
csp10^3	2	1	9	4	0		csp10^1	1	1	6	4	0
csp10^3	2	1	10	4	0		csp10^1	1	1	7	4	0
csp10^3	2	2	1	4	1		csp10^1	1	1	8	4	0
csp10^3	2	2	2	4	1		csp10^1	1	1	9	4	0
csp10^3	2	2	3	4	1		csp10^1	1	1	10	4	0
csp10^3	2	2	4	4	0		csp10^1	1	2	1	4	1
csp10^3	2	2	5	4	0		csp10^1	1	2	2	4	1
csp10^3	2	2	6	4	0		csp10^1	1	2	3	4	1
csp10^3	2	2	7	4	0		csp10^1	1	2	4	4	1
csp10^3	2	2	8	4	0		csp10^1	1	2	5	4	1
csp10^3	2	2	9	4	0		csp10^1	1	2	6	4	1
csp10^3	2	2	10	4	0		csp10^1	1	2	7	4	0
csp10^3	3	1	1	4	1		csp10^1	1	2	8	4	0
csp10^3	3	1	2	4	0		csp10^1	1	2	9	4	0
csp10^3	3	1	3	4	0		csp10^1	1	2	10	4	0
csp10^3	3	1	4	4	0		csp0.1	1	1	1	4	1
csp10^3	3	1	5	4	0		csp0.1	1	1	2	4	1
csp10^3	3	1	6	4	0		csp0.1	1	1	3	4	1
csp10^3	3	1	7	4	0		csp0.1	1	1	4	4	0
csp10^3	3	1	8	4	0		csp0.1	1	1	5	4	0
csp10^3	3	1	9	4	0		csp0.1	1	1	6	4	0
csp10^3	3	1	10	4	0		csp0.1	1	1	7	4	0
csp10^3	3	2	1	4	0		csp0.1	1	1	8	4	0
csp10^3	3	2	2	4	0		csp0.1	1	1	9	4	0
csp10^3	3	2	3	4	0		csp0.1	1	1	10	4	0
csp10^3	3	2	4	4	0		csp0.1	1	2	1	4	1
csp10^3	3	2	5	4	0		csp0.1	1	2	2	4	1
csp10^3	3	2	6	4	0		csp0.1	1	2	3	4	1
csp10^3	3	2	7	4	0		csp0.1	1	2	4	4	1
csp10^3	3	2	8	4	0		csp0.1	1	2	5	4	0
csp10^3	3	2	9	4	0		csp0.1	1	2	6	4	0
csp10^3	3	2	10	4	0		csp0.1	1	2	7	4	0
csp10^1	1	1	1	3	0		csp0.1	1	2	8	4	0
csp10^1	1	1	2	3	0		csp0.1	1	2	9	4	0
csp10^1	1	1	3	3	0		csp0.1	1	2	10	4	0
csp10^1	1	1	4	3	0		pbs	2	1	1	3	1
csp10^1	1	1	5	3	0		pbs	2	1	2	4	1
csp10^1	1	1	6	3	0		pbs	2	1	3	4	1
csp10^1	1	1	7	3	0		pbs	2	1	4	4	1
csp10^1	1	1	8	3	0		pbs	2	1	5	4	1
csp10^1	1	1	9	3	0		pbs	2	1	6	4	1
csp10^1	1	2	1	3	0		pbs	2	1	7	4	0
csp10^1	1	2	2	3	0		pbs	2	1	8	4	0
csp10^1	1	2	3	3	0		pbs	2	1	9	4	0
csp10^1	1	2	4	3	0		pbs	2	1	10	4	0
csp10^1	1	2	5	3	0		pbs	2	2	1	4	1
csp10^1	1	2	6	3	0		pbs	2	2	2	4	1
csp10^1	1	2	7	3	0		pbs	2	2	3	4	0
csp10^1	1	2	8	3	0		pbs	2	2	4	4	0
csp10^1	1	2	9	3	0		pbs	2	2	5	4	0
csp10^1	1	2	10	3	0		pbs	2	2	6	4	0
csp10^1	1	2	11	3	0		pbs	2	2	7	4	0
csp10^1	2	1	1	4	0		pbs	2	2	8	4	0
csp10^1	2	1	2	4	0		pbs	2	2	9	4	0
csp10^1	2	1	3	4	0		pbs	2	2	10	4	0
csp10^1	2	1	4	4	0		csp10^7	2	1	1	1	1
csp10^1	2	1	5	4	0		csp10^7	2	1	2	1	1
csp10^1	2	1	6	4	0		csp10^7	2	1	3	1	1
csp10^1	2	1	7	4	0		csp10^7	2	1	4	1	1
csp10^1	2	1	8	4	0		csp10^7	2	1	5	1	1
csp10^1	2	1	9	4	0		csp10^7	2	1	6	3	1
csp10^1	2	1	10	4	0		csp10^7	2	1	7	3	1
csp10^1	2	2	1	4	1		csp10^7	2	1	8	2	1
csp10^1	2	2	2	4	1		csp10^7	2	1	9	4	0
csp10^1	2	2	3	4	0		csp10^7	2	1	10	4	0
csp10^1	2	2	4	4	0		csp10^7	2	2	1	1	1
csp10^1	2	2	5	4	0		csp10^7	2	2	2	1	1
csp10^1	2	2	6	4	0		csp10^7	2	2	3	1	1
csp10^1	2	2	7	4	0		csp10^7	2	2	4	1	1
csp10^1	2	2	8	4	0		csp10^7	2	2	5	4	1
csp10^1	2	2	9	4	0		csp10^7	2	2	6	4	1
csp10^1	2	2	10	4	0		csp10^7	2	2	7	4	1
csp10^1	3	1	1	3	1		csp10^7	2	2	8	4	0
csp10^1	3	1	2	4	0		csp10^7	2	2	9	4	0
csp10^1	3	1	3	4	0		csp10^7	2	2	10	4	0
csp10^1	3	1	4	4	0		csp10^5	2	1	1	2	1
csp10^1	3	1	5	4	0		csp10^5	2	1	2	4	1
csp10^1	3	1	6	4	0		csp10^5	2	1	3	4	0
csp10^1	3	1	7	4	0		csp10^5	2	1	4	4	0
csp10^1	3	1	8	4	0		csp10^5	2	1	5	4	0
csp10^1	3	1	9	4	0		csp10^5	2	1	6	4	0
csp10^1	3	1	10	4	0		csp10^5	2	1	7	4	0
csp10^1	3	2	1	2	1		csp10^5	2	1	8	4	0
csp10^1	3	2	2	2	1		csp10^5	2	1	9	4	0
csp10^1	3	2	3	4	0		csp10^5	2	1	10	4	0
csp10^1	3	2	4	4	0		csp10^5	2	2	1	4	1
csp10^1	3	2	5	4	0		csp10^5	2	2	2	4	1
csp10^1	3	2	6	4	0		csp10^5	2	2	3	4	1
csp10^1	3	2	7	4	0		csp10^5	2	2	4	4	0
csp10^1	3	2	8	4	0		csp10^5	2	2	5	4	0
csp10^1	3	2	9	4	0		csp10^5	2	2	6	4	0
csp10^1	3	2	10	4	0		csp10^5	2	2	7	4	0
csp0.1	1	1	1	3	0		csp10^5	2	2	8	4	0
csp0.1	1	1	2	3	0		csp10^5	2	2	9	4	0
csp0.1	1	1	3	3	0		csp10^5	2	2	10	4	0
csp0.1	1	1	4	3	0		csp10^3	2	1	1	4	1
csp0.1	1	1	5	3	0		csp10^3	2	1	2	4	1
csp0.1	1	1	6	3	0		csp10^3	2	1	3	4	1
csp0.1	1	1	7	3	0		csp10^3	2	1	4	4	1
csp0.1	1	1	8	3	0		csp10^3	2	1	5	4	1
csp0.1	1	1	9	3	0		csp10^3	2	1	6	4	0
csp0.1	1	2	1	3	0		csp10^3	2	1	7	4	0
csp0.1	1	2	2	3	0		csp10^3	2	1	8	4	0
csp0.1	1	2	3	3	0		csp10^3	2	1	9	4	0
csp0.1	1	2	4	3	0		csp10^3	2	1	10	4	0
csp0.1	1	2	5	3	0		csp10^3	2	2	1	1	1
csp0.1	1	2	6	3	0		csp10^3	2	2	2	3	1
csp0.1	1	2	7	3	0		csp10^3	2	2	3	4	1
csp0.1	1	2	8	3	0		csp10^3	2	2	4	4	1
csp0.1	1	2	9	3	0		csp10^3	2	2	5	4	1
csp0.1	1	2	10	3	0		csp10^3	2	2	6	4	0
csp0.1	2	1	1	4	0		csp10^3	2	2	7	4	0
csp0.1	2	1	2	4	0		csp10^3	2	2	8	4	0
csp0.1	2	1	3	4	0		csp10^3	2	2	9	4	0
csp0.1	2	1	4	4	0		csp10^3	2	2	10	4	0
csp0.1	2	1	5	4	0		csp10^1	2	1	1	2	1
csp0.1	2	1	6	4	0		csp10^1	2	1	2	4	1
csp0.1	2	1	7	4	0		csp10^1	2	1	3	4	1
csp0.1	2	1	8	4	0		csp10^1	2	1	4	4	0
csp0.1	2	1	9	4	0		csp10^1	2	1	5	4	0
csp0.1	2	1	10	4	0		csp10^1	2	1	6	4	0
csp0.1	2	2	1	3	1		csp10^1	2	1	7	4	0
csp0.1	2	2	2	4	0		csp10^1	2	1	8	4	0
csp0.1	2	2	3	4	0		csp10^1	2	1	9	4	0
csp0.1	2	2	4	4	0		csp10^1	2	1	10	4	0
csp0.1	2	2	5	4	0		csp10^1	2	2	1	4	1
csp0.1	2	2	6	4	0		csp10^1	2	2	2	4	1
csp0.1	2	2	7	4	0		csp10^1	2	2	3	4	1
csp0.1	2	2	8	4	0		csp10^1	2	2	4	4	0
csp0.1	2	2	9	4	0		csp10^1	2	2	5	4	0
csp0.1	2	2	10	4	0		csp10^1	2	2	6	4	0
csp0.1	3	1	1	4	0		csp10^1	2	2	7	4	0
csp0.1	3	1	2	4	0		csp10^1	2	2	8	4	0
csp0.1	3	1	3	4	0		csp10^1	2	2	9	4	0
csp0.1	3	1	4	4	0		csp10^1	2	2	10	4	0
csp0.1	3	1	5	4	0		csp0.1	2	1	1	1	1
csp0.1	3	1	6	4	0		csp0.1	2	1	2	2	1
csp0.1	3	1	7	4	0		csp0.1	2	1	3	2	1
csp0.1	3	1	8	4	0		csp0.1	2	1	4	3	1
csp0.1	3	1	9	4	0		csp0.1	2	1	5	4	0
csp0.1	3	1	10	4	0		csp0.1	2	1	6	4	0
csp0.1	3	2	1	4	1		csp0.1	2	1	7	4	0
csp0.1	3	2	2	4	0		csp0.1	2	1	8	4	0
csp0.1	3	2	3	4	0		csp0.1	2	1	9	4	0
csp0.1	3	2	4	4	0		csp0.1	2	1	10	4	0
csp0.1	3	2	5	4	0		csp0.1	2	2	1	3	1
csp0.1	3	2	6	4	0		csp0.1	2	2	2	4	1
csp0.1	3	2	7	4	0		csp0.1	2	2	3	4	1
csp0.1	3	2	8	4	0		csp0.1	2	2	4	4	0
csp0.1	3	2	9	4	0		csp0.1	2	2	5	4	0
csp0.1	3	2	10	4	0		csp0.1	2	2	6	4	0
csp10^7	1	1	1	1	1		csp0.1	2	2	7	4	0
csp10^7	1	1	2	1	1		csp0.1	2	2	8	4	0
csp10^7	1	1	3	1	1		csp0.1	2	2	9	4	0
csp10^7	1	1	4	1	1		csp0.1	2	2	10	4	0
csp10^7	1	1	5	1	1
csp10^7	1	1	6	1	1
csp10^7	1	1	7	1	1
csp10^7	1	1	8	1	1
csp10^7	1	1	9	1	1
csp10^7	1	1	10	2	1
csp10^7	1	2	1	1	1
csp10^7	1	2	2	1	1
csp10^7	1	2	3	1	1
csp10^7	1	2	4	1	1
csp10^7	1	2	5	1	1
csp10^7	1	2	6	1	1
csp10^7	1	2	7	1	1
csp10^7	1	2	8	1	1
csp10^7	1	2	9	2	1
csp10^7	2	1	1	1	1
csp10^7	2	1	2	1	1
csp10^7	2	1	3	1	1
csp10^7	2	1	4	1	1
csp10^7	2	1	5	1	1
csp10^7	2	1	6	1	1
csp10^7	2	1	7	1	1
csp10^7	2	1	8	1	1
csp10^7	2	1	9	1	1
csp10^7	2	1	10	1	1
csp10^7	2	2	1	1	1
csp10^7	2	2	2	1	1
csp10^7	2	2	3	1	1
csp10^7	2	2	4	1	1
csp10^7	2	2	5	1	1
csp10^7	2	2	6	1	1
csp10^7	2	2	7	1	1
csp10^7	2	2	8	1	1
csp10^7	2	2	9	1	1
csp10^7	2	2	10	1	1
csp10^7	3	1	1	1	1
csp10^7	3	1	2	1	1
csp10^7	3	1	3	1	1
csp10^7	3	1	4	1	1
csp10^7	3	1	5	1	1
csp10^7	3	1	6	1	1
csp10^7	3	1	7	1	1
csp10^7	3	1	8	1	1
csp10^7	3	1	9	1	1
csp10^7	3	1	10	1	1
csp10^7	3	2	1	1	1
csp10^7	3	2	2	1	1
csp10^7	3	2	3	1	1
csp10^7	3	2	4	1	1
csp10^7	3	2	5	1	1
csp10^7	3	2	6	1	1
csp10^7	3	2	7	1	1
csp10^7	3	2	8	1	1
csp10^7	3	2	9	1	1
csp10^7	3	2	10	1	1
pbs	1	1	1	3	0
pbs	1	1	2	3	0
pbs	1	1	3	3	0
pbs	1	1	4	3	0
pbs	1	1	5	3	0
pbs	1	1	6	3	0
pbs	1	1	7	3	0
pbs	1	1	8	3	0
pbs	1	1	9	3	0
pbs	1	1	10	3	0
pbs	1	2	1	3	0
pbs	1	2	2	3	0
pbs	1	2	3	3	0
pbs	1	2	4	3	0
pbs	1	2	5	3	0
pbs	1	2	6	3	0
pbs	1	2	7	3	0
pbs	1	2	8	3	0
pbs	1	2	9	3	0
pbs	1	2	10	3	0
pbs	2	1	1	1	1
pbs	2	1	2	3	1
pbs	2	1	3	4	1
pbs	2	1	4	4	0
pbs	2	1	5	4	0
pbs	2	1	6	4	0
pbs	2	1	7	4	0
pbs	2	1	8	4	0
pbs	2	1	9	4	0
pbs	2	1	10	4	0
pbs	2	2	1	3	1
pbs	2	2	2	4	0
pbs	2	2	3	4	0
pbs	2	2	4	4	0
pbs	2	2	5	4	0
pbs	2	2	6	4	0
pbs	2	2	7	4	0
pbs	2	2	8	4	0
pbs	2	2	9	4	0
pbs	2	2	10	4	0
pbs	3	1	1	1	1
pbs	3	1	2	2	1
pbs	3	1	3	4	0
pbs	3	1	4	4	0
pbs	3	1	5	4	0
pbs	3	1	6	4	0
pbs	3	1	7	4	0
pbs	3	1	8	4	0
pbs	3	1	9	4	0
pbs	3	1	10	4	0
pbs	3	2	1	1	1
pbs	3	2	2	3	1
pbs	3	2	3	4	1
pbs	3	2	4	4	0
pbs	3	2	5	4	0
pbs	3	2	6	4	0
pbs	3	2	7	4	0
pbs	3	2	8	4	0
pbs	3	2	9	4	0
pbs	3	2	10	4	0

## Sheet: Fig2-MultSpecies
treatment	experimental_replicate	individual_larva	day_post_exposure	status(0=alive, 1=dead)
C.aquaticum	one	9	4	0
C.aquaticum	one	10	4	0
C.aquaticum	two	6	4	0
C.aquaticum	two	7	4	0
C.aquaticum	two	8	4	0
C.aquaticum	two	9	4	0
C.aquaticum	two	10	4	0
C.aquaticum	four	7	4	0
C.aquaticum	four	8	4	0
C.aquaticum	four	9	4	0
C.aquaticum	four	10	4	0
C.aquaticum	one	1	1	1
C.aquaticum	one	2	1	1
C.aquaticum	one	3	2	1
C.aquaticum	one	4	2	1
C.aquaticum	one	5	2	1
C.aquaticum	one	6	2	1
C.aquaticum	one	7	3	1
C.aquaticum	one	8	3	1
C.aquaticum	two	1	1	1
C.aquaticum	two	2	1	1
C.aquaticum	two	3	1	1
C.aquaticum	two	4	2	1
C.aquaticum	two	5	4	1
C.aquaticum	three	1	1	1
C.aquaticum	three	2	1	1
C.aquaticum	three	3	1	1
C.aquaticum	three	4	2	1
C.aquaticum	three	5	2	1
C.aquaticum	three	6	3	1
C.aquaticum	three	7	3	1
C.aquaticum	three	8	3	1
C.aquaticum	three	9	4	1
C.aquaticum	three	10	4	1
C.aquaticum	four	1	1	1
C.aquaticum	four	2	1	1
C.aquaticum	four	3	1	1
C.aquaticum	four	4	2	1
C.aquaticum	four	5	2	1
C.aquaticum	four	6	3	1
CspP	one	1	1	1
CspP	one	2	1	1
CspP	one	3	1	1
CspP	one	4	1	1
CspP	one	5	1	1
CspP	one	6	1	1
CspP	one	7	1	1
CspP	one	8	2	1
CspP	one	9	3	1
CspP	one	10	3	1
CspP	two	1	1	1
CspP	two	2	1	1
CspP	two	3	1	1
CspP	two	4	1	1
CspP	two	5	1	1
CspP	two	6	1	1
CspP	two	7	1	1
CspP	two	8	1	1
CspP	two	9	1	1
CspP	two	10	3	1
CspP	three	1	1	1
CspP	three	2	1	1
CspP	three	3	1	1
CspP	three	4	1	1
CspP	three	5	1	1
CspP	three	6	1	1
CspP	three	7	1	1
CspP	three	8	1	1
CspP	three	9	1	1
CspP	three	10	2	1
CspP	four	1	1	1
CspP	four	2	1	1
CspP	four	3	1	1
CspP	four	4	1	1
CspP	four	5	1	1
CspP	four	6	1	1
CspP	four	7	1	1
CspP	four	8	1	1
CspP	four	9	1	1
CspP	four	10	2	1
pbs	one	2	1.0001	0
pbs	one	4	4	0
pbs	one	5	4	0
pbs	one	6	4	0
pbs	one	7	4	0
pbs	one	8	4	0
pbs	one	9	4	0
pbs	one	10	4	0
pbs	one	2	4	0
pbs	one	3	4	0
pbs	one	4	4	0
pbs	one	5	4	0
pbs	one	6	4	0
pbs	one	7	4	0
pbs	one	8	4	0
pbs	one	9	4	0
pbs	one	10	4	0
pbs	two	6	4	0
pbs	two	7	4	0
pbs	two	8	4	0
pbs	two	9	4	0
pbs	two	10	4	0
pbs	two	1	4	0
pbs	two	2	4	0
pbs	two	3	4	0
pbs	two	4	4	0
pbs	two	5	4	0
pbs	two	6	4	0
pbs	two	7	4	0
pbs	two	8	4	0
pbs	two	9	4	0
pbs	two	10	4	0
pbs	three	2	4	0
pbs	three	3	4	0
pbs	three	4	4	0
pbs	three	5	4	0
pbs	three	6	4	0
pbs	three	7	4	0
pbs	three	8	4	0
pbs	three	9	4	0
pbs	three	10	4	0
pbs	three	3	4	0
pbs	three	4	4	0
pbs	three	5	4	0
pbs	three	6	4	0
pbs	three	7	4	0
pbs	three	8	4	0
pbs	three	9	4	0
pbs	three	10	4	0
pbs	four	3	4	0
pbs	four	4	4	0
pbs	four	5	4	0
pbs	four	6	4	0
pbs	four	7	4	0
pbs	four	8	4	0
pbs	four	9	4	0
pbs	four	10	4	0
pbs	four	3	4	0
pbs	four	4	4	0
pbs	four	5	4	0
pbs	four	6	4	0
pbs	four	7	4	0
pbs	four	8	4	0
pbs	four	9	4	0
pbs	four	10	4	0
pbs	one	1	1	1
pbs	one	3	4	1
pbs	one	1	1	1
pbs	two	1	1	1
pbs	two	2	1	1
pbs	two	3	2	1
pbs	two	4	2	1
pbs	two	5	3	1
pbs	three	1	4	1
pbs	three	1	1	1
pbs	three	2	4	1
pbs	four	1	1	1
pbs	four	2	4	1
pbs	four	1	1	1
pbs	four	2	3	1
C.subtsugae	one	1	4	0
C.subtsugae	one	2	4	0
C.subtsugae	one	3	4	0
C.subtsugae	one	4	4	0
C.subtsugae	one	5	4	0
C.subtsugae	one	6	4	0
C.subtsugae	one	7	4	0
C.subtsugae	one	8	4	0
C.subtsugae	one	9	4	0
C.subtsugae	one	10	4	0
C.subtsugae	four	4	4	0
C.subtsugae	four	5	4	0
C.subtsugae	four	6	4	0
C.subtsugae	four	7	4	0
C.subtsugae	four	8	4	0
C.subtsugae	four	9	4	0
C.subtsugae	four	10	4	0
C.subtsugae	four	1	2	1
C.subtsugae	four	2	2	1
C.subtsugae	four	3	2	1
C.vaccinii	two	10	4	0
C.vaccinii	four	4	4	0
C.vaccinii	four	5	4	0
C.vaccinii	four	6	4	0
C.vaccinii	four	7	4	0
C.vaccinii	four	8	4	0
C.vaccinii	four	9	4	0
C.vaccinii	four	10	4	0
C.vaccinii	one	1	1	1
C.vaccinii	one	2	1	1
C.vaccinii	one	3	1	1
C.vaccinii	one	4	1	1
C.vaccinii	one	5	1	1
C.vaccinii	one	6	1	1
C.vaccinii	one	7	1	1
C.vaccinii	one	8	2	1
C.vaccinii	one	9	2	1
C.vaccinii	one	10	3	1
C.vaccinii	two	1	1	1
C.vaccinii	two	2	1	1
C.vaccinii	two	3	1	1
C.vaccinii	two	4	1	1
C.vaccinii	two	5	1	1
C.vaccinii	two	6	1	1
C.vaccinii	two	7	1	1
C.vaccinii	two	8	2	1
C.vaccinii	two	9	4	1
C.vaccinii	three	1	1	1
C.vaccinii	three	2	1	1
C.vaccinii	three	3	1	1
C.vaccinii	three	4	1	1
C.vaccinii	three	5	1	1
C.vaccinii	three	6	1	1
C.vaccinii	three	7	1	1
C.vaccinii	three	8	1	1
C.vaccinii	three	9	2	1
C.vaccinii	three	10	3	1
C.vaccinii	four	1	1	1
C.vaccinii	four	2	1	1
C.vaccinii	four	3	1	1
C.violaceum	one	9	4	0
C.violaceum	one	10	4	0
C.violaceum	two	9	4	0
C.violaceum	two	10	4	0
C.violaceum	three	4	4	0
C.violaceum	three	5	4	0
C.violaceum	three	6	4	0
C.violaceum	three	7	4	0
C.violaceum	three	8	4	0
C.violaceum	three	9	4	0
C.violaceum	three	10	4	0
C.violaceum	four	4	4	0
C.violaceum	four	5	4	0
C.violaceum	four	6	4	0
C.violaceum	four	7	4	0
C.violaceum	four	8	4	0
C.violaceum	four	9	4	0
C.violaceum	four	10	4	0
C.violaceum	one	1	1	1
C.violaceum	one	2	1	1
C.violaceum	one	3	2	1
C.violaceum	one	4	2	1
C.violaceum	one	5	3	1
C.violaceum	one	6	3	1
C.violaceum	one	7	3	1
C.violaceum	one	8	3	1
C.violaceum	two	1	1	1
C.violaceum	two	2	1	1
C.violaceum	two	3	1	1
C.violaceum	two	4	1	1
C.violaceum	two	5	2	1
C.violaceum	two	6	2	1
C.violaceum	two	7	4	1
C.violaceum	two	8	4	1
C.violaceum	three	1	1	1
C.violaceum	three	2	1	1
C.violaceum	three	3	2	1
C.violaceum	four	1	1	1
C.violaceum	four	2	1	1
C.violaceum	four	3	1	1

## Sheet: Fig3-CspFiltered
treatment	experimental_replicate	larval_pool	individual_larva	status(0=alive, 1=dead)
pbs	1	1	1	0
pbs	1	1	2	0
pbs	1	1	3	0
pbs	1	1	4	0
pbs	1	1	5	0
pbs	1	1	6	0
pbs	1	1	7	0
pbs	1	1	8	0
pbs	1	1	9	0
pbs	1	1	10	0
csp	1	1	1	0
csp	1	1	2	0
csp	1	1	3	0
csp	1	1	4	1
csp	1	1	5	1
csp	1	1	6	1
csp	1	1	7	1
csp	1	1	8	1
csp	1	1	9	1
csp	1	1	10	1
pbs	2	1	1	1
pbs	2	1	2	0
pbs	2	1	3	0
pbs	2	1	4	0
pbs	2	1	5	0
pbs	2	1	6	0
pbs	2	1	7	0
pbs	2	1	8	0
pbs	2	1	9	0
pbs	2	1	10	0
csp	2	1	1	0
csp	2	1	2	0
csp	2	1	3	1
csp	2	1	4	1
csp	2	1	5	1
csp	2	1	6	1
csp	2	1	7	1
csp	2	1	8	1
csp	2	1	9	1
csp	2	1	10	1
pbs	2	2	1	0
pbs	2	2	2	0
pbs	2	2	3	0
pbs	2	2	4	0
pbs	2	2	5	0
pbs	2	2	6	0
pbs	2	2	7	0
pbs	2	2	8	0
pbs	2	2	9	0
pbs	2	2	10	0
csp	2	2	1	1
csp	2	2	2	1
csp	2	2	3	1
csp	2	2	4	1
csp	2	2	5	1
csp	2	2	6	1
csp	2	2	7	1
csp	2	2	8	1
csp	2	2	9	1
csp	2	2	10	1
pbs	3	1	1	1
pbs	3	1	2	0
pbs	3	1	3	0
pbs	3	1	4	0
pbs	3	1	5	0
pbs	3	1	6	0
pbs	3	1	7	0
pbs	3	1	8	0
pbs	3	1	9	0
pbs	3	1	10	0
csp	3	1	1	0
csp	3	1	2	0
csp	3	1	3	0
csp	3	1	4	0
csp	3	1	5	1
csp	3	1	6	1
csp	3	1	7	1
csp	3	1	8	1
csp	3	1	9	1
csp	3	1	10	1
pbs	3	2	1	0
pbs	3	2	2	0
pbs	3	2	3	0
pbs	3	2	4	0
pbs	3	2	5	0
pbs	3	2	6	0
pbs	3	2	7	0
pbs	3	2	8	0
pbs	3	2	9	0
pbs	3	2	10	0
csp	3	2	1	0
csp	3	2	2	1
csp	3	2	3	1
csp	3	2	4	1
csp	3	2	5	1
csp	3	2	6	1
csp	3	2	7	1
csp	3	2	8	1
csp	3	2	9	1
csp	3	2	10	1

## Sheet: Fig4A-SizeFractionation
treatment	experimental_replicate	larval_pool	individual_larva	status(0=alive, 1=dead)
pbs	one	one	1	0
pbs	one	one	2	0
pbs	one	one	3	0
pbs	one	one	4	0
pbs	one	one	5	0
pbs	one	two	1	0
pbs	one	two	2	0
pbs	one	two	3	0
pbs	one	two	4	0
pbs	one	two	5	0
pbs3k	one	one	1	0
pbs3k	one	one	2	0
pbs3k	one	one	3	0
pbs3k	one	one	4	0
pbs3k	one	one	5	0
pbs3k	one	one	6	0
pbs3k	one	two	1	0
pbs3k	one	two	2	0
pbs3k	one	two	3	0
pbs3k	one	two	4	0
pbs3k	one	two	5	0
pbs3-10k	one	one	1	0
pbs3-10k	one	one	2	0
pbs3-10k	one	one	3	0
pbs3-10k	one	one	4	0
pbs3-10k	one	one	5	0
pbs3-10k	one	two	1	0
pbs3-10k	one	two	2	0
pbs3-10k	one	two	3	0
pbs3-10k	one	two	4	0
pbs3-10k	one	two	5	0
pbs10k	one	one	1	0
pbs10k	one	one	2	0
pbs10k	one	one	3	0
pbs10k	one	one	4	0
pbs10k	one	one	5	0
pbs10k	one	two	1	0
pbs10k	one	two	2	0
pbs10k	one	two	3	0
pbs10k	one	two	4	0
pbs10k	one	two	5	0
csp	one	one	1	0
csp	one	one	2	0
csp	one	one	3	0
csp	one	one	4	1
csp	one	one	5	1
csp	one	two	1	0
csp	one	two	2	1
csp	one	two	3	1
csp	one	two	4	1
csp	one	two	5	1
csp3k	one	one	1	0
csp3k	one	one	2	0
csp3k	one	one	3	1
csp3k	one	one	4	1
csp3k	one	one	5	1
csp3k	one	two	1	0
csp3k	one	two	2	0
csp3k	one	two	3	1
csp3k	one	two	4	1
csp3k	one	two	5	1
csp3-10k	one	one	1	0
csp3-10k	one	one	2	0
csp3-10k	one	one	3	0
csp3-10k	one	one	4	0
csp3-10k	one	one	5	0
csp3-10k	one	two	1	0
csp3-10k	one	two	2	0
csp3-10k	one	two	3	0
csp3-10k	one	two	4	0
csp3-10k	one	two	5	0
csp10k	one	one	1	0
csp10k	one	one	2	0
csp10k	one	one	3	0
csp10k	one	one	4	0
csp10k	one	one	5	0
csp10k	one	two	1	0
csp10k	one	two	2	0
csp10k	one	two	3	0
csp10k	one	two	4	0
csp10k	one	two	5	0
pbs	two	one	1	0
pbs	two	one	2	0
pbs	two	one	3	0
pbs	two	one	4	0
pbs	two	one	5	0
pbs	two	two	1	0
pbs	two	two	2	0
pbs	two	two	3	0
pbs	two	two	4	1
pbs	two	two	5	1
pbs3k	two	one	1	1
pbs3k	two	one	2	0
pbs3k	two	one	3	0
pbs3k	two	one	4	0
pbs3k	two	one	5	0
pbs3k	two	two	1	0
pbs3k	two	two	2	0
pbs3k	two	two	3	0
pbs3k	two	two	4	0
pbs3k	two	two	5	0
pbs3-10k	two	one	1	0
pbs3-10k	two	one	2	0
pbs3-10k	two	one	3	0
pbs3-10k	two	one	4	0
pbs3-10k	two	one	5	0
pbs3-10k	two	two	1	0
pbs3-10k	two	two	2	0
pbs3-10k	two	two	3	0
pbs3-10k	two	two	4	0
pbs3-10k	two	two	5	0
pbs10k	two	one	1	0
pbs10k	two	one	2	0
pbs10k	two	one	3	0
pbs10k	two	one	4	0
pbs10k	two	one	5	1
pbs10k	two	two	1	0
pbs10k	two	two	2	0
pbs10k	two	two	3	0
pbs10k	two	two	4	0
pbs10k	two	two	5	0
csp	two	one	1	1
csp	two	one	2	1
csp	two	one	3	1
csp	two	one	4	1
csp	two	one	5	1
csp	two	two	1	0
csp	two	two	2	0
csp	two	two	3	0
csp	two	two	4	1
csp	two	two	5	1
csp3k	two	one	1	0
csp3k	two	one	2	0
csp3k	two	one	3	0
csp3k	two	one	4	0
csp3k	two	one	5	1
csp3k	two	two	1	0
csp3k	two	two	2	0
csp3k	two	two	3	1
csp3k	two	two	4	1
csp3k	two	two	5	1
csp3-10k	two	one	1	0
csp3-10k	two	one	2	0
csp3-10k	two	one	3	0
csp3-10k	two	one	4	0
csp3-10k	two	one	5	0
csp3-10k	two	two	1	0
csp3-10k	two	two	2	0
csp3-10k	two	two	3	0
csp3-10k	two	two	4	0
csp3-10k	two	two	5	0
csp10k	two	one	1	0
csp10k	two	one	2	0
csp10k	two	one	3	0
csp10k	two	one	4	0
csp10k	two	one	5	0
csp10k	two	two	1	0
csp10k	two	two	2	0
csp10k	two	two	3	0
csp10k	two	two	4	0
csp10k	two	two	5	0
pbs	three	one	1	0
pbs	three	one	2	0
pbs	three	one	3	0
pbs	three	one	4	0
pbs	three	one	5	0
pbs	three	two	1	0
pbs	three	two	2	0
pbs	three	two	3	0
pbs	three	two	4	0
pbs	three	two	5	0
pbs3k	three	one	1	0
pbs3k	three	one	2	0
pbs3k	three	one	3	0
pbs3k	three	one	4	0
pbs3k	three	one	5	0
pbs3k	three	two	1	0
pbs3k	three	two	2	0
pbs3k	three	two	3	0
pbs3k	three	two	4	0
pbs3k	three	two	5	0
pbs3-10k	three	one	1	0
pbs3-10k	three	one	2	0
pbs3-10k	three	one	3	0
pbs3-10k	three	one	4	0
pbs3-10k	three	one	5	0
pbs3-10k	three	two	1	0
pbs3-10k	three	two	2	0
pbs3-10k	three	two	3	0
pbs3-10k	three	two	4	0
pbs3-10k	three	two	5	0
pbs10k	three	one	1	0
pbs10k	three	one	2	0
pbs10k	three	one	3	0
pbs10k	three	one	4	0
pbs10k	three	one	5	1
pbs10k	three	two	1	0
pbs10k	three	two	2	0
pbs10k	three	two	3	0
pbs10k	three	two	4	0
pbs10k	three	two	5	0
csp	three	one	1	0
csp	three	one	2	1
csp	three	one	3	1
csp	three	one	4	1
csp	three	one	5	1
csp	three	two	1	0
csp	three	two	2	0
csp	three	two	3	0
csp	three	two	4	1
csp	three	two	5	1
csp3k	three	one	1	0
csp3k	three	one	2	0
csp3k	three	one	3	1
csp3k	three	one	4	1
csp3k	three	one	5	1
csp3k	three	two	1	0
csp3k	three	two	2	0
csp3k	three	two	3	1
csp3k	three	two	4	1
csp3k	three	two	5	1
csp3-10k	three	one	1	0
csp3-10k	three	one	2	0
csp3-10k	three	one	3	0
csp3-10k	three	one	4	0
csp3-10k	three	one	5	0
csp3-10k	three	two	1	0
csp3-10k	three	two	2	0
csp3-10k	three	two	3	0
csp3-10k	three	two	4	0
csp3-10k	three	two	5	0
csp10k	three	one	1	0
csp10k	three	one	2	0
csp10k	three	one	3	0
csp10k	three	one	4	0
csp10k	three	one	5	0
csp10k	three	two	1	0
csp10k	three	two	2	0
csp10k	three	two	3	0
csp10k	three	two	4	0
csp10k	three	two	5	0
pbs	four	one	1	0
pbs	four	one	2	0
pbs	four	one	3	0
pbs	four	one	4	0
pbs	four	one	5	1
pbs	four	two	1	0
pbs	four	two	2	0
pbs	four	two	3	0
pbs	four	two	4	0
pbs	four	two	5	0
pbs3k	four	one	1	0
pbs3k	four	one	2	0
pbs3k	four	one	3	0
pbs3k	four	one	4	0
pbs3k	four	one	5	0
pbs3k	four	two	1	0
pbs3k	four	two	2	0
pbs3k	four	two	3	0
pbs3k	four	two	4	0
pbs3k	four	two	5	0
pbs3-10k	four	one	1	1
pbs3-10k	four	one	2	0
pbs3-10k	four	one	3	0
pbs3-10k	four	one	4	0
pbs3-10k	four	one	5	0
pbs3-10k	four	two	1	1
pbs3-10k	four	two	2	0
pbs3-10k	four	two	3	0
pbs3-10k	four	two	4	0
pbs3-10k	four	two	5	0
pbs10k	four	one	1	0
pbs10k	four	one	2	0
pbs10k	four	one	3	0
pbs10k	four	one	4	0
pbs10k	four	one	5	0
pbs10k	four	two	1	0
pbs10k	four	two	2	0
pbs10k	four	two	3	0
pbs10k	four	two	4	0
pbs10k	four	two	5	0
csp	four	one	1	0
csp	four	one	2	0
csp	four	one	3	0
csp	four	one	4	0
csp	four	one	5	0
csp	four	two	1	0
csp	four	two	2	0
csp	four	two	3	1
csp	four	two	4	1
csp	four	two	5	1
csp3k	four	one	1	0
csp3k	four	one	2	0
csp3k	four	one	3	1
csp3k	four	one	4	1
csp3k	four	one	5	1
csp3k	four	two	1	0
csp3k	four	two	2	0
csp3k	four	two	3	1
csp3k	four	two	4	1
csp3k	four	two	5	1
csp3-10k	four	one	1	0
csp3-10k	four	one	2	0
csp3-10k	four	one	3	0
csp3-10k	four	one	4	0
csp3-10k	four	one	5	0
csp3-10k	four	two	1	1
csp3-10k	four	two	2	0
csp3-10k	four	two	3	0
csp3-10k	four	two	4	0
csp3-10k	four	two	5	0
csp10k	four	one	1	0
csp10k	four	one	2	0
csp10k	four	one	3	0
csp10k	four	one	4	0
csp10k	four	one	5	0
csp10k	four	two	1	0
csp10k	four	two	2	0
csp10k	four	two	3	0
csp10k	four	two	4	0
csp10k	four	two	5	0

## Sheet: Fig4B-HeatTreatment
overalltreat	treatment	temp	experimental_replicate	larval_pool	individual_larva	status(0=alive, 1=dead)
pbs	pbs	rt	three	one	1	0
pbs	pbs	rt	three	one	2	0
pbs	pbs	rt	three	one	3	0
pbs	pbs	rt	three	one	4	0
pbs	pbs	rt	three	one	5	1
pbs	pbs	rt	three	two	1	0
pbs	pbs	rt	three	two	2	0
pbs	pbs	rt	three	two	3	0
pbs	pbs	rt	three	two	4	0
pbs	pbs	rt	three	two	5	0
pbs	pbs	rt	two	one	1	0
pbs	pbs	rt	two	one	2	0
pbs	pbs	rt	two	one	3	0
pbs	pbs	rt	two	one	4	0
pbs	pbs	rt	two	one	5	0
pbs	pbs	rt	two	two	1	0
pbs	pbs	rt	two	two	2	0
pbs	pbs	rt	two	two	3	0
pbs	pbs	rt	two	two	4	0
pbs	pbs	rt	two	two	5	0
pbs	pbs	rt	one	one	1	0
pbs	pbs	rt	one	one	2	0
pbs	pbs	rt	one	one	3	0
pbs	pbs	rt	one	one	4	0
pbs	pbs	rt	one	one	5	0
pbs	pbs	rt	one	two	1	0
pbs	pbs	rt	one	two	2	0
pbs	pbs	rt	one	two	3	0
pbs	pbs	rt	one	two	4	1
pbs	pbs	rt	one	two	5	1
pbs90	pbs	90	three	one	1	0
pbs90	pbs	90	three	one	2	0
pbs90	pbs	90	three	one	3	0
pbs90	pbs	90	three	one	4	0
pbs90	pbs	90	three	one	5	0
pbs90	pbs	90	three	two	1	0
pbs90	pbs	90	three	two	2	0
pbs90	pbs	90	three	two	3	0
pbs90	pbs	90	three	two	4	0
pbs90	pbs	90	three	two	5	0
pbs90	pbs	90	two	one	1	0
pbs90	pbs	90	two	one	2	0
pbs90	pbs	90	two	one	3	0
pbs90	pbs	90	two	one	4	0
pbs90	pbs	90	two	one	5	0
pbs90	pbs	90	two	two	1	0
pbs90	pbs	90	two	two	2	0
pbs90	pbs	90	two	two	3	0
pbs90	pbs	90	two	two	4	0
pbs90	pbs	90	two	two	5	0
pbs90	pbs	90	one	one	1	0
pbs90	pbs	90	one	one	2	0
pbs90	pbs	90	one	one	3	0
pbs90	pbs	90	one	one	4	0
pbs90	pbs	90	one	one	5	0
pbs90	pbs	90	one	two	1	0
pbs90	pbs	90	one	two	2	0
pbs90	pbs	90	one	two	3	0
pbs90	pbs	90	one	two	4	0
pbs90	pbs	90	one	two	5	0
pbs70	pbs	70	three	one	1	0
pbs70	pbs	70	three	one	2	0
pbs70	pbs	70	three	one	3	0
pbs70	pbs	70	three	one	4	0
pbs70	pbs	70	three	one	5	0
pbs70	pbs	70	three	two	1	0
pbs70	pbs	70	three	two	2	0
pbs70	pbs	70	three	two	3	0
pbs70	pbs	70	three	two	4	0
pbs70	pbs	70	three	two	5	1
pbs70	pbs	70	two	one	1	0
pbs70	pbs	70	two	one	2	1
pbs70	pbs	70	two	one	3	1
pbs70	pbs	70	two	one	4	1
pbs70	pbs	70	two	one	5	1
pbs70	pbs	70	two	two	1	0
pbs70	pbs	70	two	two	2	0
pbs70	pbs	70	two	two	3	0
pbs70	pbs	70	two	two	4	0
pbs70	pbs	70	two	two	5	0
pbs70	pbs	70	one	one	1	0
pbs70	pbs	70	one	one	2	0
pbs70	pbs	70	one	one	3	0
pbs70	pbs	70	one	one	4	0
pbs70	pbs	70	one	one	5	0
pbs70	pbs	70	one	two	1	0
pbs70	pbs	70	one	two	2	0
pbs70	pbs	70	one	two	3	0
pbs70	pbs	70	one	two	4	0
pbs70	pbs	70	one	two	5	1
pbs55	pbs	55	three	one	1	0
pbs55	pbs	55	three	one	2	0
pbs55	pbs	55	three	one	3	0
pbs55	pbs	55	three	one	4	0
pbs55	pbs	55	three	one	5	0
pbs55	pbs	55	three	two	1	0
pbs55	pbs	55	three	two	2	0
pbs55	pbs	55	three	two	3	0
pbs55	pbs	55	three	two	4	0
pbs55	pbs	55	three	two	5	0
pbs55	pbs	55	two	one	1	0
pbs55	pbs	55	two	one	2	0
pbs55	pbs	55	two	one	3	0
pbs55	pbs	55	two	one	4	0
pbs55	pbs	55	two	one	5	0
pbs55	pbs	55	two	two	1	0
pbs55	pbs	55	two	two	2	0
pbs55	pbs	55	two	two	3	0
pbs55	pbs	55	two	two	4	0
pbs55	pbs	55	two	two	5	0
pbs55	pbs	55	one	one	1	0
pbs55	pbs	55	one	one	2	0
pbs55	pbs	55	one	one	3	0
pbs55	pbs	55	one	one	4	0
pbs55	pbs	55	one	one	5	0
pbs55	pbs	55	one	two	1	0
pbs55	pbs	55	one	two	2	0
pbs55	pbs	55	one	two	3	0
pbs55	pbs	55	one	two	4	0
pbs55	pbs	55	one	two	5	1
pbs37	pbs	37	three	one	1	0
pbs37	pbs	37	three	one	2	0
pbs37	pbs	37	three	one	3	0
pbs37	pbs	37	three	one	4	1
pbs37	pbs	37	three	one	5	1
pbs37	pbs	37	three	two	1	0
pbs37	pbs	37	three	two	2	0
pbs37	pbs	37	three	two	3	0
pbs37	pbs	37	three	two	4	0
pbs37	pbs	37	three	two	5	0
pbs37	pbs	37	two	one	1	1
pbs37	pbs	37	two	one	2	0
pbs37	pbs	37	two	one	3	0
pbs37	pbs	37	two	one	4	0
pbs37	pbs	37	two	one	5	0
pbs37	pbs	37	two	two	1	1
pbs37	pbs	37	two	two	2	0
pbs37	pbs	37	two	two	3	0
pbs37	pbs	37	two	two	4	0
pbs37	pbs	37	two	two	5	0
pbs37	pbs	37	one	one	1	0
pbs37	pbs	37	one	one	2	0
pbs37	pbs	37	one	one	3	0
pbs37	pbs	37	one	one	4	0
pbs37	pbs	37	one	one	5	0
pbs37	pbs	37	one	two	1	0
pbs37	pbs	37	one	two	2	0
pbs37	pbs	37	one	two	3	0
pbs37	pbs	37	one	two	4	0
pbs37	pbs	37	one	two	5	0
csp	csp	rt	three	one	1	0
csp	csp	rt	three	one	2	0
csp	csp	rt	three	one	3	0
csp	csp	rt	three	one	4	0
csp	csp	rt	three	one	5	0
csp	csp	rt	three	two	1	0
csp	csp	rt	three	two	2	0
csp	csp	rt	three	two	3	1
csp	csp	rt	three	two	4	1
csp	csp	rt	three	two	5	1
csp	csp	rt	two	one	1	0
csp	csp	rt	two	one	2	1
csp	csp	rt	two	one	3	1
csp	csp	rt	two	one	4	1
csp	csp	rt	two	one	5	1
csp	csp	rt	two	two	1	0
csp	csp	rt	two	two	2	0
csp	csp	rt	two	two	3	0
csp	csp	rt	two	two	4	1
csp	csp	rt	two	two	5	1
csp	csp	rt	one	one	1	1
csp	csp	rt	one	one	2	1
csp	csp	rt	one	one	3	1
csp	csp	rt	one	one	4	1
csp	csp	rt	one	one	5	1
csp	csp	rt	one	two	1	0
csp	csp	rt	one	two	2	0
csp	csp	rt	one	two	3	0
csp	csp	rt	one	two	4	1
csp	csp	rt	one	two	5	1
csp90	csp	90	three	one	1	0
csp90	csp	90	three	one	2	0
csp90	csp	90	three	one	3	1
csp90	csp	90	three	one	4	1
csp90	csp	90	three	one	5	1
csp90	csp	90	three	two	1	1
csp90	csp	90	three	two	2	1
csp90	csp	90	three	two	3	1
csp90	csp	90	three	two	4	1
csp90	csp	90	three	two	5	1
csp90	csp	90	two	one	1	0
csp90	csp	90	two	one	2	0
csp90	csp	90	two	one	3	0
csp90	csp	90	two	one	4	1
csp90	csp	90	two	one	5	1
csp90	csp	90	two	two	1	0
csp90	csp	90	two	two	2	0
csp90	csp	90	two	two	3	0
csp90	csp	90	two	two	4	1
csp90	csp	90	two	two	5	1
csp90	csp	90	one	one	1	0
csp90	csp	90	one	one	2	0
csp90	csp	90	one	one	3	0
csp90	csp	90	one	one	4	0
csp90	csp	90	one	one	5	1
csp90	csp	90	one	two	1	1
csp90	csp	90	one	two	2	1
csp90	csp	90	one	two	3	1
csp90	csp	90	one	two	4	1
csp90	csp	90	one	two	5	1
csp70	csp	70	three	one	1	0
csp70	csp	70	three	one	2	0
csp70	csp	70	three	one	3	1
csp70	csp	70	three	one	4	1
csp70	csp	70	three	one	5	1
csp70	csp	70	three	two	1	0
csp70	csp	70	three	two	2	1
csp70	csp	70	three	two	3	1
csp70	csp	70	three	two	4	1
csp70	csp	70	three	two	5	1
csp70	csp	70	two	one	1	0
csp70	csp	70	two	one	2	0
csp70	csp	70	two	one	3	1
csp70	csp	70	two	one	4	1
csp70	csp	70	two	one	5	1
csp70	csp	70	two	two	1	0
csp70	csp	70	two	two	2	0
csp70	csp	70	two	two	3	1
csp70	csp	70	two	two	4	1
csp70	csp	70	two	two	5	1
csp70	csp	70	one	one	1	0
csp70	csp	70	one	one	2	0
csp70	csp	70	one	one	3	0
csp70	csp	70	one	one	4	1
csp70	csp	70	one	one	5	1
csp70	csp	70	one	two	1	0
csp70	csp	70	one	two	2	1
csp70	csp	70	one	two	3	1
csp70	csp	70	one	two	4	1
csp70	csp	70	one	two	5	1
csp55	csp	55	three	one	1	0
csp55	csp	55	three	one	2	0
csp55	csp	55	three	one	3	0
csp55	csp	55	three	one	4	0
csp55	csp	55	three	one	5	1
csp55	csp	55	three	two	1	0
csp55	csp	55	three	two	2	1
csp55	csp	55	three	two	3	1
csp55	csp	55	three	two	4	1
csp55	csp	55	three	two	5	1
csp55	csp	55	two	one	1	0
csp55	csp	55	two	one	2	0
csp55	csp	55	two	one	3	1
csp55	csp	55	two	one	4	1
csp55	csp	55	two	one	5	1
csp55	csp	55	two	two	1	1
csp55	csp	55	two	two	2	1
csp55	csp	55	two	two	3	1
csp55	csp	55	two	two	4	1
csp55	csp	55	two	two	5	1
csp55	csp	55	one	one	1	0
csp55	csp	55	one	one	2	0
csp55	csp	55	one	one	3	0
csp55	csp	55	one	one	4	1
csp55	csp	55	one	one	5	1
csp55	csp	55	one	two	1	0
csp55	csp	55	one	two	2	0
csp55	csp	55	one	two	3	0
csp55	csp	55	one	two	4	1
csp55	csp	55	one	two	5	1
csp37	csp	37	three	one	1	0
csp37	csp	37	three	one	2	1
csp37	csp	37	three	one	3	1
csp37	csp	37	three	one	4	1
csp37	csp	37	three	one	5	1
csp37	csp	37	three	two	1	0
csp37	csp	37	three	two	2	0
csp37	csp	37	three	two	3	0
csp37	csp	37	three	two	4	0
csp37	csp	37	three	two	5	1
csp37	csp	37	two	one	1	0
csp37	csp	37	two	one	2	0
csp37	csp	37	two	one	3	0
csp37	csp	37	two	one	4	1
csp37	csp	37	two	one	5	1
csp37	csp	37	two	two	1	0
csp37	csp	37	two	two	2	0
csp37	csp	37	two	two	3	1
csp37	csp	37	two	two	4	1
csp37	csp	37	two	two	5	1
csp37	csp	37	one	one	1	0
csp37	csp	37	one	one	2	0
csp37	csp	37	one	one	3	1
csp37	csp	37	one	one	4	1
csp37	csp	37	one	one	5	1
csp37	csp	37	one	two	1	0
csp37	csp	37	one	two	2	0
csp37	csp	37	one	two	3	0
csp37	csp	37	one	two	4	0
csp37	csp	37	one	two	5	1

## Sheet: Fig4C-VacuumCentrifugation
overalltreat	treatment	vacuum_centrifuged	experimental_replicate	larval_pool	water_harvest_rep	individual_larva	status(0=alive, 1=dead)
pbs	pbs	no	one	one	one	1	0
pbs	pbs	no	one	one	one	2	0
pbs	pbs	no	one	one	one	3	0
pbs	pbs	no	one	one	one	4	0
pbs	pbs	no	one	one	one	5	0
pbs	pbs	no	one	two	one	1	0
pbs	pbs	no	one	two	one	2	0
pbs	pbs	no	one	two	one	3	0
pbs	pbs	no	one	two	one	4	0
pbs	pbs	no	one	two	one	5	0
pbsvc	pbs	yes	one	one	one	1	0
pbsvc	pbs	yes	one	one	one	2	0
pbsvc	pbs	yes	one	one	one	3	0
pbsvc	pbs	yes	one	one	one	4	0
pbsvc	pbs	yes	one	one	one	5	0
pbsvc	pbs	yes	one	two	one	1	0
pbsvc	pbs	yes	one	two	one	2	0
pbsvc	pbs	yes	one	two	one	3	0
pbsvc	pbs	yes	one	two	one	4	0
pbsvc	pbs	yes	one	two	one	5	0
pbs	pbs	no	one	one	two	1	0
pbs	pbs	no	one	one	two	2	0
pbs	pbs	no	one	one	two	3	0
pbs	pbs	no	one	one	two	4	0
pbs	pbs	no	one	one	two	5	0
pbs	pbs	no	one	two	two	1	0
pbs	pbs	no	one	two	two	2	0
pbs	pbs	no	one	two	two	3	0
pbs	pbs	no	one	two	two	4	0
pbs	pbs	no	one	two	two	5	0
pbsvc	pbs	yes	one	one	two	1	1
pbsvc	pbs	yes	one	one	two	2	0
pbsvc	pbs	yes	one	one	two	3	0
pbsvc	pbs	yes	one	one	two	4	0
pbsvc	pbs	yes	one	one	two	5	0
pbsvc	pbs	yes	one	two	two	1	1
pbsvc	pbs	yes	one	two	two	2	0
pbsvc	pbs	yes	one	two	two	3	0
pbsvc	pbs	yes	one	two	two	4	0
pbsvc	pbs	yes	one	two	two	5	0
pbs	pbs	no	one	one	three	1	0
pbs	pbs	no	one	one	three	2	0
pbs	pbs	no	one	one	three	3	0
pbs	pbs	no	one	one	three	4	0
pbs	pbs	no	one	two	three	1	0
pbs	pbs	no	one	two	three	2	0
pbs	pbs	no	one	two	three	3	0
pbs	pbs	no	one	two	three	4	0
pbs	pbs	no	one	two	three	5	0
pbsvc	pbs	yes	one	one	three	1	1
pbsvc	pbs	yes	one	one	three	2	0
pbsvc	pbs	yes	one	one	three	3	0
pbsvc	pbs	yes	one	one	three	4	0
pbsvc	pbs	yes	one	one	three	5	0
pbsvc	pbs	yes	one	two	three	1	1
pbsvc	pbs	yes	one	two	three	2	0
pbsvc	pbs	yes	one	two	three	3	0
pbsvc	pbs	yes	one	two	three	4	0
pbsvc	pbs	yes	one	two	three	5	0
csp	csp	no	one	one	one	1	1
csp	csp	no	one	one	one	2	1
csp	csp	no	one	one	one	3	1
csp	csp	no	one	one	one	4	1
csp	csp	no	one	one	one	5	0
csp	csp	no	one	two	one	1	1
csp	csp	no	one	two	one	2	1
csp	csp	no	one	two	one	3	1
csp	csp	no	one	two	one	4	1
csp	csp	no	one	two	one	5	1
cspvc	csp	yes	one	one	one	1	0
cspvc	csp	yes	one	one	one	2	0
cspvc	csp	yes	one	one	one	3	0
cspvc	csp	yes	one	one	one	4	0
cspvc	csp	yes	one	one	one	5	1
cspvc	csp	yes	one	two	one	1	0
cspvc	csp	yes	one	two	one	2	0
cspvc	csp	yes	one	two	one	3	1
cspvc	csp	yes	one	two	one	4	1
cspvc	csp	yes	one	two	one	5	1
csp	csp	no	one	one	two	1	0
csp	csp	no	one	one	two	2	1
csp	csp	no	one	one	two	3	1
csp	csp	no	one	one	two	4	1
csp	csp	no	one	one	two	5	1
csp	csp	no	one	two	two	1	1
csp	csp	no	one	two	two	2	1
csp	csp	no	one	two	two	3	1
csp	csp	no	one	two	two	4	1
csp	csp	no	one	two	two	5	1
cspvc	csp	yes	one	one	two	1	0
cspvc	csp	yes	one	one	two	2	0
cspvc	csp	yes	one	one	two	3	0
cspvc	csp	yes	one	one	two	4	0
cspvc	csp	yes	one	one	two	5	0
cspvc	csp	yes	one	two	two	1	0
cspvc	csp	yes	one	two	two	2	0
cspvc	csp	yes	one	two	two	3	0
cspvc	csp	yes	one	two	two	4	0
cspvc	csp	yes	one	two	two	5	0
csp	csp	no	one	one	three	1	0
csp	csp	no	one	one	three	2	0
csp	csp	no	one	one	three	3	1
csp	csp	no	one	one	three	4	1
csp	csp	no	one	one	three	5	1
csp	csp	no	one	two	three	1	0
csp	csp	no	one	two	three	2	0
csp	csp	no	one	two	three	3	0
csp	csp	no	one	two	three	4	1
csp	csp	no	one	two	three	5	1
cspvc	csp	yes	one	one	three	1	0
cspvc	csp	yes	one	one	three	2	0
cspvc	csp	yes	one	one	three	3	0
cspvc	csp	yes	one	one	three	4	0
cspvc	csp	yes	one	one	three	5	0
cspvc	csp	yes	one	two	three	1	0
cspvc	csp	yes	one	two	three	2	0
cspvc	csp	yes	one	two	three	3	0
cspvc	csp	yes	one	two	three	4	0
cspvc	csp	yes	one	two	three	5	0
pbs	pbs	no	two	one	one	1	0
pbs	pbs	no	two	one	one	2	0
pbs	pbs	no	two	one	one	3	0
pbs	pbs	no	two	one	one	4	0
pbs	pbs	no	two	one	one	5	1
pbs	pbs	no	two	two	one	1	0
pbs	pbs	no	two	two	one	2	0
pbs	pbs	no	two	two	one	3	0
pbs	pbs	no	two	two	one	4	0
pbs	pbs	no	two	two	one	5	1
pbsvc	pbs	yes	two	one	one	1	0
pbsvc	pbs	yes	two	one	one	2	0
pbsvc	pbs	yes	two	one	one	3	0
pbsvc	pbs	yes	two	one	one	4	1
pbsvc	pbs	yes	two	one	one	5	1
pbsvc	pbs	yes	two	two	one	1	0
pbsvc	pbs	yes	two	two	one	2	0
pbsvc	pbs	yes	two	two	one	3	1
pbsvc	pbs	yes	two	two	one	4	1
pbsvc	pbs	yes	two	two	one	5	1
pbs	pbs	no	two	one	two	1	0
pbs	pbs	no	two	one	two	2	0
pbs	pbs	no	two	one	two	3	0
pbs	pbs	no	two	one	two	4	1
pbs	pbs	no	two	one	two	5	1
pbs	pbs	no	two	two	two	1	0
pbs	pbs	no	two	two	two	2	0
pbs	pbs	no	two	two	two	3	1
pbs	pbs	no	two	two	two	4	1
pbs	pbs	no	two	two	two	5	1
pbsvc	pbs	yes	two	one	two	1	0
pbsvc	pbs	yes	two	one	two	2	0
pbsvc	pbs	yes	two	one	two	3	0
pbsvc	pbs	yes	two	one	two	4	1
pbsvc	pbs	yes	two	one	two	5	1
pbsvc	pbs	yes	two	two	two	1	0
pbsvc	pbs	yes	two	two	two	2	0
pbsvc	pbs	yes	two	two	two	3	0
pbsvc	pbs	yes	two	two	two	4	0
pbsvc	pbs	yes	two	two	two	5	1
pbs	pbs	no	two	one	three	1	0
pbs	pbs	no	two	one	three	2	0
pbs	pbs	no	two	one	three	3	0
pbs	pbs	no	two	one	three	4	0
pbs	pbs	no	two	one	three	5	1
pbs	pbs	no	two	two	three	1	0
pbs	pbs	no	two	two	three	2	0
pbs	pbs	no	two	two	three	3	0
pbs	pbs	no	two	two	three	4	1
pbs	pbs	no	two	two	three	5	1
pbsvc	pbs	yes	two	one	three	1	0
pbsvc	pbs	yes	two	one	three	2	0
pbsvc	pbs	yes	two	one	three	3	0
pbsvc	pbs	yes	two	one	three	4	0
pbsvc	pbs	yes	two	one	three	5	1
pbsvc	pbs	yes	two	two	three	1	0
pbsvc	pbs	yes	two	two	three	2	0
pbsvc	pbs	yes	two	two	three	3	1
pbsvc	pbs	yes	two	two	three	4	1
pbsvc	pbs	yes	two	two	three	5	1
csp	csp	no	two	one	one	1	1
csp	csp	no	two	one	one	2	1
csp	csp	no	two	one	one	3	1
csp	csp	no	two	one	one	4	1
csp	csp	no	two	one	one	5	1
csp	csp	no	two	two	one	1	0
csp	csp	no	two	two	one	2	0
csp	csp	no	two	two	one	3	1
csp	csp	no	two	two	one	4	1
csp	csp	no	two	two	one	5	1
cspvc	csp	yes	two	one	one	1	0
cspvc	csp	yes	two	one	one	2	0
cspvc	csp	yes	two	one	one	3	0
cspvc	csp	yes	two	one	one	4	0
cspvc	csp	yes	two	one	one	5	1
cspvc	csp	yes	two	two	one	1	0
cspvc	csp	yes	two	two	one	2	0
cspvc	csp	yes	two	two	one	3	1
cspvc	csp	yes	two	two	one	4	1
cspvc	csp	yes	two	two	one	5	1
csp	csp	no	two	one	two	1	0
csp	csp	no	two	one	two	2	0
csp	csp	no	two	one	two	3	1
csp	csp	no	two	one	two	4	1
csp	csp	no	two	one	two	5	1
csp	csp	no	two	two	two	1	1
csp	csp	no	two	two	two	2	1
csp	csp	no	two	two	two	3	1
csp	csp	no	two	two	two	4	1
csp	csp	no	two	two	two	5	1
cspvc	csp	yes	two	one	two	1	0
cspvc	csp	yes	two	one	two	2	0
cspvc	csp	yes	two	one	two	3	0
cspvc	csp	yes	two	one	two	4	0
cspvc	csp	yes	two	one	two	5	1
cspvc	csp	yes	two	two	two	1	0
cspvc	csp	yes	two	two	two	2	0
cspvc	csp	yes	two	two	two	3	1
cspvc	csp	yes	two	two	two	4	1
cspvc	csp	yes	two	two	two	5	1
csp	csp	no	two	one	three	1	0
csp	csp	no	two	one	three	2	1
csp	csp	no	two	one	three	3	1
csp	csp	no	two	one	three	4	1
csp	csp	no	two	one	three	5	1
csp	csp	no	two	two	three	1	0
csp	csp	no	two	two	three	2	1
csp	csp	no	two	two	three	3	1
csp	csp	no	two	two	three	4	1
csp	csp	no	two	two	three	5	1
cspvc	csp	yes	two	one	three	1	0
cspvc	csp	yes	two	one	three	2	0
cspvc	csp	yes	two	one	three	3	0
cspvc	csp	yes	two	one	three	4	0
cspvc	csp	yes	two	one	three	5	1
cspvc	csp	yes	two	two	three	1	0
cspvc	csp	yes	two	two	three	2	0
cspvc	csp	yes	two	two	three	3	0
cspvc	csp	yes	two	two	three	4	0
cspvc	csp	yes	two	two	three	5	1

## Sheet: Fig5-HCNmeasurements
FIGURE 5A					FIGURE 5B				FIGURE 5C					FIGURE 5D
time (hours)	replicate	OD600	Corrected* HCN conc (mg/L)		replicate	Corrected* HCN conc (mg/L)	%larvalsurv		Hour_post_exposure	replicate	Cyanide (mg/L)	%larvalsurv		treatment	replicate	dilution**	Corrected* HCN conc (mg/L)	Average
0	1	0.051	0		1	3.60007	0		4	1	0.068	1		Csp_P	1	1:2	0.187321	0.152198
0	2	0.094	0		2	3.60007	0		4	2	0.052	1		Csp_P	1	1:10	0.117075
0	3	0.034	0		3	3.60007	0		4	3	0.07	1		Csp_P	2	1:2	0.234151	0.204882
1	1	0.106	0		1	1.80004	0		6.5	1	0.28	0.7		Csp_P	2	1:10	0.175613
1	2	0.132	0		2	1.80004	0		6.5	2	0.29	0.8		Csp_P	3	1:2	0.222443	0.169759
1	3	0.078	0		3	1.80004	0		6.5	3	0.3	0.4		Csp_P	3	1:10	0.117075
2.25	1	0.17	0		1	0.900018	0		7.5	1	0.46	0		Csp_P-VC	1	undiluted	0.0117075	0.0117075
2.25	2	0.204	0		2	0.900018	0		7.5	2	0.51	0		Csp_P-VC	2	undiluted	0.0234151	0.0234151
2.25	3	0.153	0		3	0.900018	0		7.5	3	0.57	0		Csp_P-VC	3	undiluted	0.0234151	0.0234151
3.75	1	0.494	0		1	0.450009	0		24	1	0.062	0.1
3.75	2	0.373	0.0117075		2	0.450009	0.2		24	2	0.057	0.2		**two dilutions were within range of assay, therefore the values were averaged.
3.75	3	0.597	0.0117075		3	0.450009	0.6		24	3	0.047	0.3
5	1	1.229	0.105368		1	0.225004	0.8		48	1	0.01*	0
5	2	1.429	0.128783		2	0.225004	0.8		48	2	0.01*	0.1
5	3	1.443	0.0819528		3	0.225004	0.8		48	3	0.01*	0
6	1	2.055	0.234151		1	0	1
6	2	2.264	0.468302		2	0	0.8				*less than
6	3	2.176	0.468302		3	0	0.8
7	1	2.65	0.585377
7	2	2.625	0.585377
7	3	2.583	0.585377
8	1	2.856	0.351226
8	2	2.874	0.819528
8	3	2.755	0.702453
*all values divided by 1.7083

## Sheet: Fig6-OHCbl
fulltreat	bact	antidote	experimental_replicate	larval_pool	water_harvest_rep	individual_larva	status(0=alive, 1=dead)
pbs	pbs	none	ap13	1	ap13	1	1
pbs	pbs	none	ap13	1	ap13	2	1
pbs	pbs	none	ap13	1	ap13	3	0
pbs	pbs	none	ap13	1	ap13	4	0
pbs	pbs	none	ap13	1	ap13	5	0
pbs	pbs	none	ap13	2	ap13	6	1
pbs	pbs	none	ap13	2	ap13	7	0
pbs	pbs	none	ap13	2	ap13	8	0
pbs	pbs	none	ap13	2	ap13	9	0
pbs	pbs	none	ap13	2	ap13	10	0
pbs	pbs	none	ap29	1	ap13	1	1
pbs	pbs	none	ap29	1	ap13	2	1
pbs	pbs	none	ap29	1	ap13	3	0
pbs	pbs	none	ap29	1	ap13	4	0
pbs	pbs	none	ap29	1	ap13	5	0
pbs	pbs	none	ap29	2	ap13	6	0
pbs	pbs	none	ap29	2	ap13	7	0
pbs	pbs	none	ap29	2	ap13	8	0
pbs	pbs	none	ap29	2	ap13	9	0
pbs	pbs	none	ap29	2	ap13	10	0
pbsohcbl	pbs	ohcbl	ap13	1	ap13	1	0
pbsohcbl	pbs	ohcbl	ap13	1	ap13	2	0
pbsohcbl	pbs	ohcbl	ap13	1	ap13	3	0
pbsohcbl	pbs	ohcbl	ap13	1	ap13	4	0
pbsohcbl	pbs	ohcbl	ap13	1	ap13	5	0
pbsohcbl	pbs	ohcbl	ap13	2	ap13	6	0
pbsohcbl	pbs	ohcbl	ap13	2	ap13	7	0
pbsohcbl	pbs	ohcbl	ap13	2	ap13	8	0
pbsohcbl	pbs	ohcbl	ap13	2	ap13	9	0
pbsohcbl	pbs	ohcbl	ap13	2	ap13	10	0
pbsohcbl	pbs	ohcbl	ap29	1	ap13	1	0
pbsohcbl	pbs	ohcbl	ap29	1	ap13	2	0
pbsohcbl	pbs	ohcbl	ap29	1	ap13	3	0
pbsohcbl	pbs	ohcbl	ap29	1	ap13	4	0
pbsohcbl	pbs	ohcbl	ap29	1	ap13	5	0
pbsohcbl	pbs	ohcbl	ap29	2	ap13	6	1
pbsohcbl	pbs	ohcbl	ap29	2	ap13	7	0
pbsohcbl	pbs	ohcbl	ap29	2	ap13	8	0
pbsohcbl	pbs	ohcbl	ap29	2	ap13	9	0
pbsohcbl	pbs	ohcbl	ap29	2	ap13	10	0
csp	csp	none	ap13	1	ap13	1	1
csp	csp	none	ap13	1	ap13	2	1
csp	csp	none	ap13	1	ap13	3	0
csp	csp	none	ap13	1	ap13	4	0
csp	csp	none	ap13	1	ap13	5	0
csp	csp	none	ap13	2	ap13	6	1
csp	csp	none	ap13	2	ap13	7	1
csp	csp	none	ap13	2	ap13	8	1
csp	csp	none	ap13	2	ap13	9	1
csp	csp	none	ap13	2	ap13	10	1
csp	csp	none	ap29	1	ap13	1	1
csp	csp	none	ap29	1	ap13	2	1
csp	csp	none	ap29	1	ap13	3	0
csp	csp	none	ap29	1	ap13	4	0
csp	csp	none	ap29	1	ap13	5	0
csp	csp	none	ap29	2	ap13	6	1
csp	csp	none	ap29	2	ap13	7	1
csp	csp	none	ap29	2	ap13	8	0
csp	csp	none	ap29	2	ap13	9	0
csp	csp	none	ap29	2	ap13	10	0
cspohcbl	csp	ohcbl	ap13	1	ap13	1	1
cspohcbl	csp	ohcbl	ap13	1	ap13	2	0
cspohcbl	csp	ohcbl	ap13	1	ap13	3	0
cspohcbl	csp	ohcbl	ap13	1	ap13	4	0
cspohcbl	csp	ohcbl	ap13	1	ap13	5	0
cspohcbl	csp	ohcbl	ap13	2	ap13	6	0
cspohcbl	csp	ohcbl	ap13	2	ap13	7	0
cspohcbl	csp	ohcbl	ap13	2	ap13	8	0
cspohcbl	csp	ohcbl	ap13	2	ap13	9	0
cspohcbl	csp	ohcbl	ap13	2	ap13	10	0
cspohcbl	csp	ohcbl	ap29	1	ap13	1	1
cspohcbl	csp	ohcbl	ap29	1	ap13	2	0
cspohcbl	csp	ohcbl	ap29	1	ap13	3	0
cspohcbl	csp	ohcbl	ap29	1	ap13	4	0
cspohcbl	csp	ohcbl	ap29	1	ap13	5	0
cspohcbl	csp	ohcbl	ap29	2	ap13	6	0
cspohcbl	csp	ohcbl	ap29	2	ap13	7	0
cspohcbl	csp	ohcbl	ap29	2	ap13	8	0
cspohcbl	csp	ohcbl	ap29	2	ap13	9	0
cspohcbl	csp	ohcbl	ap29	2	ap13	10	0
pbs	pbs	none	ap19	1	ap19	1	0
pbs	pbs	none	ap19	1	ap19	2	0
pbs	pbs	none	ap19	1	ap19	3	0
pbs	pbs	none	ap19	1	ap19	4	0
pbs	pbs	none	ap19	1	ap19	5	0
pbs	pbs	none	ap19	2	ap19	6	0
pbs	pbs	none	ap19	2	ap19	7	0
pbs	pbs	none	ap19	2	ap19	8	0
pbs	pbs	none	ap19	2	ap19	9	0
pbs	pbs	none	ap19	2	ap19	10	0
pbs	pbs	none	ap29	1	ap19	1	1
pbs	pbs	none	ap29	1	ap19	2	0
pbs	pbs	none	ap29	1	ap19	3	0
pbs	pbs	none	ap29	1	ap19	4	0
pbs	pbs	none	ap29	1	ap19	5	0
pbs	pbs	none	ap29	2	ap19	6	0
pbs	pbs	none	ap29	2	ap19	7	0
pbs	pbs	none	ap29	2	ap19	8	0
pbs	pbs	none	ap29	2	ap19	9	0
pbs	pbs	none	ap29	2	ap19	10	0
pbsohcbl	pbs	ohcbl	ap19	1	ap19	1	1
pbsohcbl	pbs	ohcbl	ap19	1	ap19	2	0
pbsohcbl	pbs	ohcbl	ap19	1	ap19	3	0
pbsohcbl	pbs	ohcbl	ap19	1	ap19	4	0
pbsohcbl	pbs	ohcbl	ap19	1	ap19	5	0
pbsohcbl	pbs	ohcbl	ap19	2	ap19	6	0
pbsohcbl	pbs	ohcbl	ap19	2	ap19	7	0
pbsohcbl	pbs	ohcbl	ap19	2	ap19	8	0
pbsohcbl	pbs	ohcbl	ap19	2	ap19	9	0
pbsohcbl	pbs	ohcbl	ap19	2	ap19	10	0
pbsohcbl	pbs	ohcbl	ap29	1	ap19	1	1
pbsohcbl	pbs	ohcbl	ap29	1	ap19	2	0
pbsohcbl	pbs	ohcbl	ap29	1	ap19	3	0
pbsohcbl	pbs	ohcbl	ap29	1	ap19	4	0
pbsohcbl	pbs	ohcbl	ap29	1	ap19	5	0
pbsohcbl	pbs	ohcbl	ap29	2	ap19	6	1
pbsohcbl	pbs	ohcbl	ap29	2	ap19	7	0
pbsohcbl	pbs	ohcbl	ap29	2	ap19	8	0
pbsohcbl	pbs	ohcbl	ap29	2	ap19	9	0
pbsohcbl	pbs	ohcbl	ap29	2	ap19	10	0
csp	csp	none	ap19	1	ap19	1	1
csp	csp	none	ap19	1	ap19	2	0
csp	csp	none	ap19	1	ap19	3	0
csp	csp	none	ap19	1	ap19	4	0
csp	csp	none	ap19	1	ap19	5	0
csp	csp	none	ap19	2	ap19	6	1
csp	csp	none	ap19	2	ap19	7	0
csp	csp	none	ap19	2	ap19	8	0
csp	csp	none	ap19	2	ap19	9	0
csp	csp	none	ap19	2	ap19	10	0
csp	csp	none	ap29	1	ap19	1	1
csp	csp	none	ap29	1	ap19	2	1
csp	csp	none	ap29	1	ap19	3	0
csp	csp	none	ap29	1	ap19	4	0
csp	csp	none	ap29	1	ap19	5	0
csp	csp	none	ap29	2	ap19	6	1
csp	csp	none	ap29	2	ap19	7	1
csp	csp	none	ap29	2	ap19	8	1
csp	csp	none	ap29	2	ap19	9	0
csp	csp	none	ap29	2	ap19	10	0
cspohcbl	csp	ohcbl	ap19	1	ap19	1	0
cspohcbl	csp	ohcbl	ap19	1	ap19	2	0
cspohcbl	csp	ohcbl	ap19	1	ap19	3	0
cspohcbl	csp	ohcbl	ap19	1	ap19	4	0
cspohcbl	csp	ohcbl	ap19	1	ap19	5	0
cspohcbl	csp	ohcbl	ap19	2	ap19	6	0
cspohcbl	csp	ohcbl	ap19	2	ap19	7	0
cspohcbl	csp	ohcbl	ap19	2	ap19	8	0
cspohcbl	csp	ohcbl	ap19	2	ap19	9	0
cspohcbl	csp	ohcbl	ap19	2	ap19	10	0
cspohcbl	csp	ohcbl	ap29	1	ap19	1	0
cspohcbl	csp	ohcbl	ap29	1	ap19	2	0
cspohcbl	csp	ohcbl	ap29	1	ap19	3	0
cspohcbl	csp	ohcbl	ap29	1	ap19	4	0
cspohcbl	csp	ohcbl	ap29	1	ap19	5	0
cspohcbl	csp	ohcbl	ap29	2	ap19	6	0
cspohcbl	csp	ohcbl	ap29	2	ap19	7	0
cspohcbl	csp	ohcbl	ap29	2	ap19	8	0
cspohcbl	csp	ohcbl	ap29	2	ap19	9	0
cspohcbl	csp	ohcbl	ap29	2	ap19	10	0

## Sheet: Fig7-LarvalDevelopment
		Live larvae on:		Pupation events (cumulative):
		Day 0	Day 2	Day 5	Day 6	Day 7	Day 8	Day 9	Day 10	Day 11	total % pupated
Rep 1	PBS	350	289	0	74	109	140	186	187	187	0.647059
	Csp_P	350	222	0	38	68	92	101	101	101	0.454955
Rep 2	PBS	350	349	38	110	166	256	285	288	289	0.82808
	Csp_P	350	271	14	52	85	144	159	161	161	0.594096
				Pupal death events (cumulative):
				Day 5	Day 6	Day 7	Day 8	Day 9	Day 10	Day 11	total % pupal death
		Rep1	PBS	0	0	64	67	70	71	71	0.379679
			Csp_P	0	0	37	50	50	53	53	0.524752
		Rep2	PBS	0	0	14	14	18	25	28	0.0968858
			Csp_P	0	0	21	50	50	55	69	0.428571
				Eclosion events (cumulative)
				Day 5	Day 6	Day 7	Day 8	Day 9	Day 10	Day 11	total % eclosed
		Rep1	PBS	0	1	11	43	71	98	116	0.620321
			Csp_P	0	0	1	14	42	45	48	0.475248
		Rep2	PBS	1	21	83	146	213	250	261	0.903114
			Csp_P	0	4	12	50	78	91	92	0.571429

## Sheet: FigS1-CspP-Coma-Surv
treatment	experimental_replicate	larval_pool	individual_larva	day_post_exposure	status(0=alive, 1=dead)
pbs	1	1	1	2	1
pbs	1	1	2	4	0
pbs	1	1	3	4	0
pbs	1	1	4	4	0
pbs	1	1	5	4	0
pbs	1	1	6	4	0
pbs	1	1	7	4	0
pbs	1	1	8	4	0
pbs	1	1	9	4	0
pbs	1	1	10	4	0
pbs	1	2	1	4	0
pbs	1	2	2	4	0
pbs	1	2	3	4	0
pbs	1	2	4	4	0
pbs	1	2	5	4	0
pbs	1	2	6	4	0
pbs	1	2	7	4	0
pbs	1	2	8	4	0
pbs	1	2	9	4	0
pbs	1	2	10	4	0
csp	1	1	1	1	1
csp	1	1	2	1	1
csp	1	1	3	1	1
csp	1	1	4	1	1
csp	1	1	5	1	1
csp	1	1	6	1	1
csp	1	1	7	1	1
csp	1	1	8	1	1
csp	1	1	9	1	1
csp	1	1	10	1	1
csp	1	2	1	1	1
csp	1	2	2	1	1
csp	1	2	3	1	1
csp	1	2	4	1	1
csp	1	2	5	1	1
csp	1	2	6	1	1
csp	1	2	7	1	1
csp	1	2	8	1	1
csp	1	2	9	1	1
csp	1	2	10	1	1
coma	1	1	1	4	0
coma	1	1	2	4	0
coma	1	1	3	4	0
coma	1	1	4	4	0
coma	1	1	5	4	0
coma	1	1	6	4	0
coma	1	1	7	4	0
coma	1	1	8	4	0
coma	1	1	9	4	0
coma	1	1	10	4	0
coma	1	2	1	4	1
coma	1	2	2	4	0
coma	1	2	3	4	0
coma	1	2	4	4	0
coma	1	2	5	4	0
coma	1	2	6	4	0
coma	1	2	7	4	0
coma	1	2	8	4	0
coma	1	2	9	4	0
coma	1	2	10	4	0
pbs	2	1	1	1	1
pbs	2	1	2	4	0
pbs	2	1	3	4	0
pbs	2	1	4	4	0
pbs	2	1	5	4	0
pbs	2	1	6	4	0
pbs	2	1	7	4	0
pbs	2	1	8	4	0
pbs	2	1	9	4	0
pbs	2	1	10	4	0
pbs	2	2	1	4	0
pbs	2	2	2	4	0
pbs	2	2	3	4	0
pbs	2	2	4	4	0
pbs	2	2	5	4	0
pbs	2	2	6	4	0
pbs	2	2	7	4	0
pbs	2	2	8	4	0
pbs	2	2	9	4	0
pbs	2	2	10	4	0
csp	2	1	1	1	1
csp	2	1	2	1	1
csp	2	1	3	1	1
csp	2	1	4	1	1
csp	2	1	5	1	1
csp	2	1	6	1	1
csp	2	1	7	1	1
csp	2	1	8	1	1
csp	2	1	9	1	1
csp	2	1	10	1	1
csp	2	2	1	1	1
csp	2	2	2	1	1
csp	2	2	3	1	1
csp	2	2	4	1	1
csp	2	2	5	1	1
csp	2	2	6	1	1
csp	2	2	7	1	1
csp	2	2	8	1	1
csp	2	2	9	1	1
csp	2	2	10	1	1
coma	2	1	1	3	1
coma	2	1	2	4	1
coma	2	1	3	4	0
coma	2	1	4	4	0
coma	2	1	5	4	0
coma	2	1	6	4	0
coma	2	1	7	4	0
coma	2	1	8	4	0
coma	2	1	9	4	0
coma	2	1	10	4	0
coma	2	2	1	4	1
coma	2	2	2	4	0
coma	2	2	3	4	0
coma	2	2	4	4	0
coma	2	2	5	4	0
coma	2	2	6	4	0
coma	2	2	7	4	0
coma	2	2	8	4	0
coma	2	2	9	4	0
coma	2	2	10	4	0

[truncated: 2 more sheets: FigS2-MultSpecies-CFU, FigS3-NoLarvae]
